# Supplementary material for: Non-Vesicular Release of Alarmin Prothymosin α Complex Associated with Annexin-2 Flop-Out
Source: Cells. 2023 Jun 6;12(12):1569. doi: 10.3390/cells12121569 (PMC10296757; doi:10.3390/cells12121569)
Supplement: Supplementary file 1 [file cells-12-01569-s001.zip]

Archive with 1 entries (1 files):
- ProTa release_SupFig.Legends.pptx
